# Supplementary material for: Compliance with Cardiovascular Prevention Guidelines in Type 2 Diabetes Individuals in a Middle-Income Region: A Cross-Sectional Analysis
Source: Diagnostics (Basel). 2022 Mar 26;12(4):814. doi: 10.3390/diagnostics12040814 (PMC9024646; doi:10.3390/diagnostics12040814)
Supplement: Supplementary file 1 [file diagnostics-12-00814-s001.zip]

Archive with 1 entries (1 files):
- diagnostics-1594923-supplementary.pdf
